# Supplementary material for: Data on amputation free survival of patients with lower limb peripheral artery disease classified according TASC II classification and a new crural index
Source: Data Brief. 2016 May 24;8:242–6. doi: 10.1016/j.dib.2016.05.039 (PMC4900680; doi:10.1016/j.dib.2016.05.039)
Supplement: Supplementary file 1 — Supplementary material [file mmc1.zip]

Archive with 4 entries (4 files):
- mmc1/coi_disclosureHHH.pdf
- mmc1/coi_disclosureJEW.pdf
- mmc1/coi_disclosureJJ.pdf
- mmc1/coi_disclosureMV.pdf
